# Supplementary material for: Transcriptome profiling reveals the genes and pathways involved in thermo-tolerance in wheat (Triticum aestivum L.) genotype Raj 3765
Source: Sci Rep. 2022 Sep 1;12:14831. doi: 10.1038/s41598-022-18625-7 (PMC9437100; doi:10.1038/s41598-022-18625-7)
Supplement: Supplementary file 3 — Supplementary Table S1. [file 41598_2022_18625_MOESM3_ESM.xlsx]

## Sheet: Cont vs HS
Supplementary Table S1 : Differentially expressed trnscripts encoding heat stress associated proteins and transcription factors.
genes	Control	Heat Stress	normalised_count	normalised_count_JCP1	normalised_count_JCP3	log2FoldChange	pval	padj	Protein-names
TRINITY_GG_103539_c0_g1_i1	210	44	120613475063606	193466823421242	477601267059699	-201820761847268	0.186750664081375	1	SIAH-type domain-containing protein
TRINITY_GG_76958_c0_g1_i1	67	14	384607666645764	617251293772533	151964039518995	-202212798784402	0.264217062113486	1	SIAH-type domain-containing protein
TRINITY_GG_82345_c0_g1_i1	44	4	224388677801157	405359058596887	434182970054272	-322282533808115	0.122436740154471	1	SIAH-type domain-containing protein
TRINITY_GG_118671_c0_g1_i1	14	0	644889411404139	128977882280828	0	#NAME?	0.120379711203354	1	SIAH-type domain-containing protein
TRINITY_GG_111780_c0_g1_i1	6168	45583	275804013975089	568239698505818	494784058099597	31222274874637	0.0702329111923306	1	SHSP domain-containing protein
TRINITY_GG_82344_c0_g1_i1	21	28331	153857204969305	193466823421242	307520943115189	106343827627837	41200000	0.00178863502356953	SHSP domain-containing protein
TRINITY_GG_112167_c0_g1_i1	844	12742	730422544355733	777552376035847	138308985110788	415281121395516	0.0039208691661307	0.52549498256217	SHSP domain-containing protein
TRINITY_GG_124682_c0_g1_i2	135	14543	79550894315452	124371529342227	157858073337482	698782796908551	2350000000	0.0222891341861591	SHSP domain-containing protein
TRINITY_GG_67136_c0_g1_i1	233	24517	134134078694951	214656046938806	266121596920514	695391497123723	8800000000	0.0549265858628501	SHSP domain-containing protein
TRINITY_GG_134075_c0_g1_i1	198	1773	105346379556708	182411576368599	192451601476556	339922648137523	0.00830348594383099	0.734010046573004	SHSP domain-containing protein
TRINITY_GG_63307_c0_g1_i1	209	3125	179230000319126	192545552833521	3392054453549	413888762291208	0.00175831456095492	0.344868576253256	SHSP domain-containing protein
TRINITY_GG_82542_c0_g1_i1	149	15758	862095371142917	13726931757031	17104638105288	696123457969278	2960000000	0.0269580091758729	SHSP domain-containing protein
TRINITY_GG_67127_c0_g1_i1	17	42190	229055551832328	156615999912434	457954487664743	115137569064125	77400000	0.00258401841086112	SHSP domain-containing protein
TRINITY_GG_140949_c0_g1_i1	6	6347	344746295043124	552762352632119	688939827733615	102835029071178	917000	0.000285239288993551	SHSP domain-containing protein
TRINITY_GG_60362_c0_g1_i1	148	1379	816596918122345	136348046982589	14968457892621	345655965644118	0.00801300602319806	0.721832915646125	SHSP domain-containing protein
TRINITY_GG_63314_c1_g1_i1	47	179	118798298361068	432997176228493	194296879099287	216583320614277	0.158743723593582	1	SHSP domain-containing protein
TRINITY_GG_82364_c0_g1_i1	3825	19962	125958805592941	352385999802976	216679011205584	262033089969279	0.0714185474419	1	SHSP domain-containing protein
TRINITY_GG_76942_c0_g1_i1	6	9581	520264760687563	552762352632119	103997675902249	108776043070712	68900	0.000285239288993551	SHSP domain-containing protein
TRINITY_GG_67148_c0_g1_i1	12	4402	239461941624995	110552470526424	477818358544726	875558720972655	11200000	0.00111555096022581	SHSP domain-containing protein
TRINITY_GG_63597_c0_g1_i1	4	1732	941848671342938	368508235088079	1880012260335	899482949528287	16100000	0.00126662826494108	SHSP domain-containing protein
TRINITY_GG_60364_c0_g1_i1	379	90696	493979040914257	349161552745955	984466466301055	813930354636617	0.0011059733533938	0.266381225244321	SHSP domain-containing protein
TRINITY_GG_128484_c0_g1_i2	39	321	19218069319482	359295529210877	348431833468553	32776335488162	0.0280091607686333	1	SHSP domain-containing protein
TRINITY_GG_124292_c0_g1_i1	2	3653	198350925759804	18425411754404	396517597402064	110714723189182	301000	0.000187496570434731	SHSP domain-containing protein
TRINITY_GG_60368_c0_g1_i1	197	1118	697515853541284	181490305780879	121354140130169	274125893394296	0.0315170560637716	1	SHSP domain-containing protein
TRINITY_GG_140638_c0_g1_i1	6	69	402120929303415	552762352632119	748965623343618	376016823661316	0.0534528705420382	1	SHSP domain-containing protein
TRINITY_GG_82361_c0_g1_i1	22	442	250020067419907	202679529298444	47977218190997	456507722131028	0.00285677302773195	0.448948614443159	SHSP domain-containing protein
TRINITY_GG_95814_c0_g1_i1	19	1281	703987551382744	175041411666838	13904709615988	631173352745421	2950000000	0.0269580091758729	SHSP domain-containing protein
TRINITY_GG_40075_c0_g1_i1	55	199	133337954963305	506698823246109	216006027602	209187118757514	0.164513597067481	1	SHSP domain-containing protein
TRINITY_GG_24242_c0_g1_i1	88	454	286934741365488	810718117193774	492797671011598	260372314920977	0.0574665392661146	1	SHSP domain-containing protein
TRINITY_GG_140640_c0_g1_i1	137	23	755897956478939	126214070517667	249655207781206	-233786384634737	0.160230005222497	1	SHSP domain-containing protein
TRINITY_GG_63304_c0_g1_i1	2	16	960492998880563	18425411754404	173673188021709	323660628055615	0.200017450044789	1	SHSP domain-containing protein
TRINITY_GG_140639_c0_g1_i1	14	0	644889411404139	128977882280828	0	#NAME?	0.120379711203354	1	SHSP domain-containing protein
TRINITY_GG_127744_c0_g1_i1	12801	708	628084432520116	117931847934063	768503856996061	-393975706528312	0.0049776984513127	0.592451322842664	HSF_DOMAIN domain-containing protein
TRINITY_GG_60353_c0_g1_i1	24150	2197	123167173282329	222486846934428	238474996302309	-322181013363107	0.0298620191257098	1	HSF_DOMAIN domain-containing protein
TRINITY_GG_32415_c0_g1_i1	80	391	249057750122833	737016470176159	42441385322805	252570298297614	0.0695843399309701	1	HSF_DOMAIN domain-containing protein
TRINITY_GG_82338_c0_g1_i1	7808	997	413774090088979	719328074891931	108220105286027	-273268136260854	0.0334611380806627	1	HSF_DOMAIN domain-containing protein
TRINITY_GG_60372_c0_g1_i1	7391	899	389246856951848	680911091383998	975826225196975	-280277027235918	0.0289454855310418	1	HSF_DOMAIN domain-containing protein
TRINITY_GG_79977_c1_g1_i1	122	621	39323203635556	112395011701864	674069061009257	258431840121374	0.0505620940183647	1	HSF_DOMAIN domain-containing protein
TRINITY_GG_67134_c0_g1_i1	75	294	194109888534452	690952940790149	31912448298989	220745993489663	0.121429191236901	1	HSF_DOMAIN domain-containing protein
TRINITY_GG_60354_c0_g1_i1	15	54	362168798865648	13819058815803	586147009573267	20846031871111	0.252353728241873	1	HSF_DOMAIN domain-containing protein
TRINITY_GG_74295_c0_g1_i2	57	6	295125840254327	525124235000513	651274455081407	-301132123288744	0.127010406430004	1	heat stress transcription factor C-2b-like
TRINITY_GG_134416_c0_g1_i1	4238	726	234619342070335	39043447507582	788042090648503	-230873585382027	0.0606420558456168	1	heat stress transcription factor A-2e-like
TRINITY_GG_79977_c0_g1_i1	128	1283	755282255838631	117922635228185	139264187644908	356191173564583	0.00674511471043031	0.682539521393706	Heat shock 70 kDa protein, mitochondrial
TRINITY_GG_124292_c1_g1_i1	4	0	18425411754404	368508235088079	0	#NAME?	0.515015521195568	1	heat shock 70 kDa protein 15-like isoform X1
TRINITY_GG_15664_c0_g1_i1	20	0	921270587720198	18425411754404	0	#NAME?	0.0661559224121454	1	HEAT repeat-containing protein 5B isoform X3
TRINITY_GG_25341_c1_g1_i1	27	4	14608067784494	248743058684454	434182970054272	-251828122160732	0.248097055278791	1	HEAT repeat-containing protein 5B isoform X2
TRINITY_GG_98649_c1_g1_i2	29	0	133584235219429	267168470438857	0	#NAME?	0.033257999380632	1	HEAT repeat-containing protein 5B isoform X1
TRINITY_GG_106365_c0_g1_i3	50	6	26288136968412	460635293860099	651274455081407	-282228740849742	0.155502574437217	1	HEAT repeat-containing protein 5B isoform X1
TRINITY_GG_103955_c0_g1_i2	20	0	921270587720198	18425411754404	0	#NAME?	0.0661559224121454	1	HEAT repeat-containing protein 5B isoform X1
